# Supplementary material for: The Wnt Signaling Pathway Inhibitors Improve the Therapeutic Activity of Glycolysis Modulators against Tongue Cancer Cells
Source: Int J Mol Sci. 2022 Jan 23;23(3):1248. doi: 10.3390/ijms23031248 (PMC8835497; doi:10.3390/ijms23031248)
Supplement: Supplementary file 1 [file ijms-23-01248-s001.zip]

Archive with 1 entries (1 files):
- ijms-1543272-supplementary.pdf
